# Supplementary material for: Genetic Variability in Carotenoid Contents in a Panel of Genebank Accessions of Temperate Maize from Southeast Europe
Source: Plants (Basel). 2023 Sep 30;12(19):3453. doi: 10.3390/plants12193453 (PMC10575074; doi:10.3390/plants12193453)
Supplement: Supplementary file 1 [file plants-12-03453-s001.zip]

Archive with 1 entries (1 files):
- plants-2619872-supplementary.pdf
